# Supplementary material for: Rapid CRISPR–Cas9 target-strand nicking can provide phage resistance by reducing DNA abundance
Source: Nucleic Acids Res. 2025 Sep 23;53(18):gkaf900. doi: 10.1093/nar/gkaf900 (PMC12455587; doi:10.1093/nar/gkaf900)
Supplement: gkaf900_Supplemental_Files [file gkaf900_supplemental_files.zip]

Archive with 2 entries (2 files):
- Cas9 nicking-manuscript-SI.pdf
- Supplementary_tables.xlsx
